# Supplementary material for: Identification and characterization of bile microbiota in patients with biliary obstructive diseases using next-generation sequencing of 16S rRNA and ITS
Source: Front Cell Infect Microbiol. 2025 Apr 7;15:1575824. doi: 10.3389/fcimb.2025.1575824 (PMC12009824; doi:10.3389/fcimb.2025.1575824)
Supplement: Supplementary file 4 [file Table1.xlsx]

## Sheet: Table S1
Table S1. Results obtained from aerobic culture and next-generation sequencing (NGS) targeting 16S rRNA and ITS gene Note: SAP, severe acute pancreatitis; Others including three patients with multiple injuries and two patients after intestinal surgery; Culture result obtained from aerobic culture; NGS result obtained from NGS targeting 16S rRNA and ITS gene.
Sample_ID	Gender	Age	Disease_classification	Group	Culture_result	NGS_result	Reads
D01	Male	58	Malignant biliary obstruction	Malignant biliary obstruction	Negative	Negative	-
D02	Male	33	Short bowel syndrome	Others	Klebsiella pneumoniae	Klebsiella pneumoniae	73442
					Acinetobacter baumannii	Acinetobacter baumannii	5625
					Enterococcus faecalis	Enterococcus faecalis	4107
D03	Male	37	Multiple injuries	Others	Enterococcus faecium	Enterococcus faecium	29630
						Corynebacterium tuberculostearicum	321
						Acinetobacter baumannii	23470
						Alistipes onderdonkii	567
						Phocaeicola vulgatus	452
D04	Male	71	Malignant biliary obstruction	Malignant biliary obstruction	Candida parapsilosis	Candida parapsilosis	73922
						Corynebacterium fournieri	683
						Corynebacterium pilbarense	417
						Corynebacterium lujinxingii	369
						Acinetobacter baumannii	212
						Escherichia coli	193
D05	Male	28	SAP	SAP	Acinetobacter baumannii	Acinetobacter baumannii	127523
						Klebsiella pneumoniae	306
						Escherichia coli	166
D06	Female	59	Malignant biliary obstruction	Malignant biliary obstruction	Negative	Acinetobacter baumannii	139
D07	Male	28	SAP	SAP	Acinetobacter baumannii	Acinetobacter baumannii	112908
D08	Male	71	Malignant biliary obstruction	Malignant biliary obstruction	Staphylococcus hominis	Staphylococcus hominis	68656
						Corynebacterium fournieri	555
						Corynebacterium lujinxingii	283
						Corynebacterium pilbarense	205
						Staphylococcus borealis	170
						Staphylococcus pasteuri	158
D09	Male	50	SAP	SAP	Klebsiella pneumoniae	Klebsiella pneumoniae	107489
						Enterobacter hormaechei	160
D10	Male	70	Intestinal fistula	Intestinal fistula	Klebsiella pneumoniae	Enterobacter hormaechei	212
						Acinetobacter baumannii	143
						Klebsiella pneumoniae	127471
D11	Male	79	Intestinal fistula	Intestinal fistula	Negative	Negative	-
D12	Male	38	SAP	SAP	Negative	Negative	-
D13	Male	34	SAP	SAP	Serratia marcescens	Serratia marcescens	79802
					Pseudomonas aeruginosa	Pseudomonas aeruginosa	127
						Klebsiella pneumoniae	122
D14	Male	28	SAP	SAP	Serratia marcescens	Negative	-
D15	Male	50	SAP	SAP	Klebsiella pneumoniae	Klebsiella pneumoniae	11609
D15	Male	50	SAP	SAP	Pseudomonas aeruginosa	Pseudomonas aeruginosa	97885
D16	Male	33	Acute cholangitis	Acute cholangitis	Enterobacter cloacae	Enterobacter quasihormaechei	56290
					Enterococcus faecium	Enterobacter cloacae	7580
						Enterococcus faecium	916
						Klebsiella pneumoniae	234
						Streptococcus vaginalis	183
						Escherichia coli	3885
						Klebsiella oxytoca	158
D17	Male	58	SAP	SAP	Enterococcus faecalis	Enterobacter quasihormaechei	38160
					Enterobacter cloacae	Enterobacter cloacae	24390
						Haemophilus parainfluenzae	13546
						Enterococcus faecalis	11536
						Klebsiella oxytoca	331
						Veillonella nakazawae	128
D18	Male	64	Chronic cholecystitis	Chronic cholecystitis	Negative	Negative	-
D19	Male	33	Acute cholangitis	Acute cholangitis	Enterobacter cloacae	Klebsiella pneumoniae	62700
					Enterococcus faecium	Pseudomonas aeruginosa	37733
					Pseudomonas aeruginosa	Enterococcus faecium	1150
						Enterobacter quasihormaechei	146
						Bifidobacterium animalis	128
						Candida albicans	101948
D20	Male	34	Multiple injuries	Others	Negative	Negative	-
D21	Male	38	SAP	SAP	Klebsiella pneumoniae	Klebsiella pneumoniae	122200
D22	Male	57	Intestinal fistula	Intestinal fistula	Negative	Negative	-
D23	Male	58	SAP	SAP	Klebsiella pneumoniae	Bacteroides uniformis	175
					Stenotrophomonas maltophilia	Bacteroides xylanisolvens	165
						Pantoea dispersa	163
						Enterobacter cloacae	140
						Bacteroides faecis	1003
						Stenotrophomonas maltophilia	872
						Bacteroides thetaiotaomicron	812
						Kalamiella piersonii	685
						Klebsiella oxytoca	645
						Raoultella planticola	368
						Enterobacter quasihormaechei	295
						Kosakonia quasisacchari	276
						Klebsiella pneumoniae	64733
						Fusobacterium varium	30052
						Acinetobacter baumannii	11294
						Escherichia coli	3876
						Parabacteroides goldsteinii	3542
						Bacteroides kribbi	258
						Phocaeicola vulgatus	211
D62	Female	55	Intestinal fistula	Intestinal fistula	Candida parapsilosis	Candida parapsilosis	129418
D82	Male	33	SAP	SAP	Negative	Negative	-
D24	Male	53	Intestinal fistula	Intestinal fistula	Negative	Negative	-
D25	Male	35	SAP	SAP	Negative	Negative	-
D26	Male	36	SAP	SAP	Acinetobacter baumannii	Acinetobacter baumannii	72073
D27	Male	32	SAP	SAP	Enterococcus faecalis	Enterococcus faecalis	3775
					Klebsiella pneumoniae	Enterobacter hormaechei	144
						Klebsiella pneumoniae	119171
D28	Male	46	SAP	SAP	Pseudomonas aeruginosa	Morganella morganii	2900
					Klebsiella pneumoniae	Escherichia coli	800
						Klebsiella pneumoniae	76134
						Pseudomonas aeruginosa	18088
						Klebsiella aerogenes	226
						Siccibacter turicensis	192
						Proteus mirabilis	337
D29	Male	35	SAP	SAP	staphylococcus aureus	Negative	-
D30	Female	81	SAP	SAP	Negative	Negative	-
D31	Male	95	Acute cholangitis	Acute cholangitis	Escherichia coli	Escherichia coli	1533
D32	Male	48	Gallbladder stone with Acute cholecystitis	Acute cholecystitis	Candida albicans	Enterobacter quasihormaechei	128
						Candida tropicalis	79927
D33	Male	29	SAP	SAP	Candida albicans	Candida albicans	93605
D34	Female	61	Acute cholecystitis	Acute cholecystitis	Negative	Negative	-
D35	Male	53	Acute cholangitis	Acute cholangitis	Escherichia coli	Clostridium perfringens	5470
						Escherichia coli	84250
D36	Female	61	Acute cholecystitis	Acute cholecystitis	Negative	Negative	-
D37	Male	43	SAP	SAP	Enterococcus faecium	Enterococcus faecium	48172
					Klebsiella pneumoniae	Klebsiella pneumoniae	46486
						Enterococcus faecalis	153
						Nakaseomyces glabratus	38341
D38	Female	76	Acute cholecystitis	Acute cholecystitis	Negative	Escherichia coli	78127
						Streptococcus alactolyticus	572
						Clostridium perfringens	12902
						Klebsiella pneumoniae	7022
D39	Male	68	SAP	Acute cholecystitis	Stenotrophomonas maltophilia	Acinetobacter baumannii	71910
					Enterococcus faecium	Enterococcus faecium	29005
					Acinetobacter baumannii	Empedobacter brevis	1922
						Stenotrophomonas maltophilia	166
						Enterococcus faecalis	167
D40	Male	37	SAP	SAP	Klebsiella pneumoniae	Klebsiella pneumoniae	111941
D41	Female	69	Malignant biliary obstruction	Malignant biliary obstruction	Negative	Negative	-
D42	Male	76	Malignant biliary obstruction	Malignant biliary obstruction	Staphylococcus capitis	Streptococcus mitis	69059
					Streptococcus constellatus ssp pharyngis
D43	Female	64	Gallbladder stone with chronic cholecystitis	Chronic cholecystitis	Klebsiella pneumoniae	Klebsiella pneumoniae	23029
D44	Male	81	Intestinal fistula	Intestinal fistula	Negative	Negative	-
D45	Male	47	SAP	SAP	Klebsiella pneumoniae	Klebsiella pneumoniae	125850
D46	Female	76	Chronic cholecystitis	Chronic cholecystitis	Enterococcus faecium	Enterococcus faecium	84946
						Escherichia coli	1340
						Enterococcus faecalis	993
D47	Male	28	SAP	SAP	Negative	Enterococcus faecium	244
D48	Male	27	SAP	SAP	Negative	Negative	-
D49	Male	60	Intestinal fistula	Intestinal fistula	Aeromonas hydrophila	Aeromonas veronii	4234
						Aeromonas hydrophila	16646
D50	Male	76	Gallbladder stone with Acute cholecystitis	Acute cholecystitis	Escherichia coli	Escherichia coli	71515
D51	Female	46	SAP	SAP	Proteus mirabilis	Bacteroides fragilis	125
					Aeromonas hydrophila	Klebsiella pneumoniae	1519
					Klebsiella pneumoniae	Pseudomonas aeruginosa	185
						Enterococcus faecalis	29579
						Enterococcus faecium	10986
D52	Male	70	Gallbladder stone with chronic cholecystitis	Chronic cholecystitis	Escherichia coli	Klebsiella oxytoca	121
					Klebsiella pneumoniae	Escherichia coli	152482
						Klebsiella pneumoniae	3736
						Kalamiella piersonii	133
D53	Male	58	Malignant biliary obstruction	Malignant biliary obstruction	Streptococcus salivarius	Streptococcus thermophilus	163
						Streptococcus salivarius	50092
						Bifidobacterium dentium	1973
						Acinetobacter baumannii	139
						Klebsiella pneumoniae	129
D54	Female	46	SAP	SAP	Klebsiella pneumoniae	Enterococcus faecium	9511
					Morganella morganii	Bacteroides fragilis	40122
					Enterococcus faecium	Siccibacter turicensis	402
						Morganella morganii	6084
						Acinetobacter baumannii	651
						Klebsiella aerogenes	432
						Enterococcus faecalis	233
						Escherichia coli	232
						Klebsiella pneumoniae	74848
D55	Male	74	Multiple injuries	Others	Acinetobacter baumannii	Acinetobacter baumannii	126560
D56	Female	40	Gallbladder stone with chronic cholecystitis	Chronic cholecystitis	Escherichia coli	Enterococcus faecalis	3560
					Enterococcus faecalis	Nakaseomyces glabratus	16865
					Candida albicans	Morganella morganii	1246
					Morganella morganii	Streptococcus anginosus	427
						Candida albicans	57543
						Enterobacter quasihormaechei	140
						Actinomyces marseillensis	130
						Escherichia coli	231
D57	Female	37	Intestinal fistula	Intestinal fistula	Negative	Negative	-
D58	Male	41	Intestinal obstruction	Others	Klebsiella pneumoniae	Pseudomonas aeruginosa	22144
					Escherichia coli	Morganella morganii	4761
						Escherichia coli	48033
						Parabacteroides distasonis	1068
						Klebsiella pneumoniae	21933
						Bacteroides salyersiae	673
						Bacteroides kribbi	3618
						Butyricimonas virosa	150
						Raoultella planticola	549
						Kalamiella piersonii	814
						Alistipes onderdonkii	812
						Escherichia albertii	204
						Klebsiella oxytoca	353
						Pantoea dispersa	269
D59	Male	55	Malignant biliary obstruction	Malignant biliary obstruction	Pantoea spp.	Leclercia pneumoniae	53921
						Citrobacter freundii	88599
						Klebsiella aerogenes	302
D60	Male	55	Malignant biliary obstruction	Malignant biliary obstruction	Negative	Pseudomonas aeruginosa	22980
						Acinetobacter baumannii	84898
						Enterococcus faecium	3876
D61	Male	41	Intestinal obstruction	Others	Klebsiella pneumoniae	Klebsiella pneumoniae	54199
					Acinetobacter baumannii	Acinetobacter baumannii	62822
D63	Male	66	Intestinal fistula	Intestinal fistula	Citrobacter koseri	Citrobacter sedlakii	81734
					Enterococcus faecium	Enterococcus faecium	23548
						Enterococcus faecalis	128
						Acinetobacter baumannii	137
D64	Female	67	Chronic cholecystitis	Chronic cholecystitis	Klebsiella pneumoniae	Enterococcus faecium	3031
					Enterococcus faecalis	Enterococcus faecalis	823
					Stenotrophomonas maltophilia	Acinetobacter baumannii	180
						Klebsiella pneumoniae	98383
						Bacteroides thetaiotaomicron	361
D65	Male	27	SAP	SAP	Acinetobacter baumannii	Enterococcus faecium	3465
					Enterococcus faecium	Acinetobacter baumannii	92435
D66	Male	93	Malignant biliary obstruction	Malignant biliary obstruction	Candida albicans	Klebsiella pneumoniae	3922
					Pseudomonas aeruginosa	Candida albicans	104824
					Klebsiella pneumoniae	Enterococcus faecalis	216
					Enterococcus faecium	Enterococcus faecium	56783
						Corynebacterium simulans	385
D67	Female	46	SAP	SAP	Kelbsiella aerogenes	Bacteroides faecis	2009
					Enterococcus faecalis	Morganella morganii	4094
					Pseudomonas aeruginosa	Escherichia coli	2843
						Kalamiella piersonii	186
						Enterococcus faecium	892
						Bacteroides xylanisolvens	359
						Bacteroides fragilis	37265
						Pseudomonas aeruginosa	24287
						Klebsiella pneumoniae	8317
						Fusobacterium animalis	4996
						Bacteroides thetaiotaomicron	157
						Enterococcus faecalis	341
						Enterobacter quasihormaechei	217
						Klebsiella aerogenes	121
						Acinetobacter baumannii	153
						Enterobacter cloacae	137
D68	Male	48	SAP	SAP	Enterococcus gallinarum	Bacteroides uniformis	143
						Enterococcus faecium	68628
						Enterococcus faecalis	137
						Bacteroides fragilis	1446
D69	Male	41	Intestinal obstruction	Others	Acinetobacter baumannii	Leclercia pneumoniae	19392
D69	Male	41	Intestinal obstruction	Others	Klebsiella pneumoniae	Citrobacter freundii	31034
D70	Male	67	SAP	SAP	Serratia marcescens	Clostridium baratii	882
D70	Male	67	SAP	SAP	Enterococcus faecium	Enterococcus faecium	71510
D70	Male	67	SAP	SAP	Proteus vulgaris	Acinetobacter baumannii	127
D70	Male	67	SAP	SAP		Clostridium perfringens	20876
D70	Male	67	SAP	SAP		Enterococcus faecalis	282
D71	Female	35	SAP	Acute cholecystitis	Negative	Streptococcus mitis	315
						Klebsiella pneumoniae	5479
						Acinetobacter baumannii	162
D72	Male	50	SAP	SAP	Acinetobacter baumannii	Stutzerimonas stutzeri	38399
						Acinetobacter junii	83560
						Acinetobacter baumannii	251
D73	Female	35	SAP	Acute cholecystitis	Acinetobacter baumannii	Acinetobacter baumannii	92970
					Acinetobacter junii	Klebsiella pneumoniae	16720
						Pseudomonas aeruginosa	4990
D74	Male	65	Intestinal fistula	Intestinal fistula	Negative	Negative	-
D75	Female	80	Intestinal fistula	Intestinal fistula	Enterobacter cloacae	Enterobacter cloacae	48744
					Escherichia coli	Enterobacter huaxiensis	280
						Enterobacter quasihormaechei	51658
						Klebsiella oxytoca	138
						Escherichia coli	1027
						Klebsiella pneumoniae	140
D76	Male	54	Intestinal fistula	Intestinal fistula	Negative	Negative	-
D77	Male	93	Malignant biliary obstruction	Malignant biliary obstruction	Acinetobacter baumannii	Acinetobacter baumannii	160
					Pseudomonas aeruginosa
					Enterococcus faecium
D78	Male	66	Malignant biliary obstruction	Malignant biliary obstruction	Citrobacter freundii	Ruthenibacterium lactatiformans	3557
					Klebsiella pneumoniae	Bilophila wadsworthia	269
					Enterococcus faecalis	Acinetobacter baumannii	169
						Enterococcus faecalis	1120
						Citrobacter freundii	115
						Enterobacter hormaechei	208
						Klebsiella pneumoniae	122011
D79	Female	46	SAP	SAP	Klebsiella pneumoniae	Acinetobacter baumannii	78969
					Pseudomonas aeruginosa
D80	Male	88	Malignant biliary obstruction	Malignant biliary obstruction	Negative	Negative	-
D81	Female	49	Cholecystolithiasis with cholecystitis	Chronic cholecystitis	Negative	Negative	-
D83	Male	67	Intestinal fistula	Intestinal fistula	Klebsiella pneumoniae	Morganella morganii	2511
					Proteus mirabilis	Klebsiella pneumoniae	79749
						Siccibacter turicensis	137
						Bacteroides fragilis	478
						Klebsiella aerogenes	232
D84	Male	59	Malignant biliary obstruction	Malignant biliary obstruction	Acinetobacter baumannii	Streptococcus anginosus	375
						Acinetobacter baumannii	80179
						Streptococcus mitis	360
						Corynebacterium argentoratense	910
D85	Male	39	SAP	SAP	Negative	Bacteroides fragilis	35174
						Klebsiella pneumoniae	44159
						Enterococcus faecalis	227
						Pseudomonas aeruginosa	5580
						Candida albicans	15955
						Nakaseomyces glabratus	28428
						Morganella morganii	217
						Enterococcus faecium	188
						Proteus mirabilis	254
D87	Male	41	Intestinal fistula	Intestinal fistula	Acinetobacter baumannii	Acinetobacter baumannii	114840
D88	Female	50	SAP	SAP	Candida albicans	Nakaseomyces glabratus	59225
					Escherichia coli	Escherichia coli	49859
					Enterococcus faecium	Candida tropicalis	28946
					Pseudomonas aeruginosa	Candida albicans	10880
						Staphylococcus epidermidis	1200
						Enterococcus faecium	26416
						Pseudomonas aeruginosa	18649
						Abiotrophia defectiva	3148
						Acinetobacter baumannii	266
						Klebsiella aerogenes	180
						Granulicatella elegans	131
D89	Male	66	Malignant biliary obstruction	Malignant biliary obstruction	Enterobacter cloacae	Enterobacter quasihormaechei	13262
						Enterobacter cloacae	84399
LB01	Male	71	Cholecystolithiasis	Cholecystolithiasis	Enterococcus faecalis	Streptococcus mitis	253
						Enterococcus faecalis	75889
						Escherichia coli	5125
						Clostridium perfringens	527
LB02	Male	76	Gallbladder stone with acute cholecystitis	Acute cholecystitis	Klebsiella pneumoniae	Pantoea dispersa	445
						Klebsiella pneumoniae	63862
						Escherichia coli	24699
						Kalamiella piersonii	756
						Klebsiella oxytoca	137
						Raoultella planticola	133
LB03	Female	70	Gallbladder stone with chronic cholecystitis	Chronic cholecystitis	Negative	Negative	-
LB04	Male	72	Gallbladder stone with chronic cholecystitis	Chronic cholecystitis	Negative	Klebsiella pneumoniae	886
LB05	Female	66	Gallbladder stone with chronic cholecystitis	Chronic cholecystitis	Enterococcus hirae	Enterococcus hirae	69011
LB06	Female	41	Gallbladder stone with chronic cholecystitis	Chronic cholecystitis	Negative	Negative	-
LB07	Male	53	Gallbladder stone with acute cholecystitis	Acute cholecystitis	Negative	Escherichia coli	345
						Clostridium perfringens	4022
LB08	Female	57	Gallbladder stone with chronic cholecystitis	Chronic cholecystitis	Negative	Negative	-
LB10	Male	89	cholecystolithiasis	Cholecystolithiasis	Enterobacter cloacae	Enterococcus faecalis	44704
						Enterobacter cloacae	36325
						Enterobacter chengduensis	5618
LB11	Female	29	cholecystolithiasis	Cholecystolithiasis	Negative	Negative	-
LB12	Male	51	Gallbladder stone with chronic cholecystitis	Chronic cholecystitis	Negative	Negative	-
LB13	Male	58	Gallbladder stone with chronic cholecystitis	Chronic cholecystitis	Negative	Haemophilus haemolyticus	221
LB14	Male	32	Gallbladder stone with chronic cholecystitis	Chronic cholecystitis	Negative	Negative	-
LB15	Male	54	Gallbladder stone with chronic cholecystitis	Chronic cholecystitis	Escherichia coli	Escherichia coli	1814
LB16	Male	68	Gallbladder stone with chronic cholecystitis	Chronic cholecystitis	Pseudomonas aeruginosa	Klebsiella pneumoniae	69447
						Pseudomonas aeruginosa	13666
LB17	Female	45	Gallbladder stone with chronic cholecystitis	Chronic cholecystitis	Negative	Negative	-
LB18	Male	66	Gallbladder stone with acute cholecystitis	Acute cholecystitis	Negative	Negative	-
LB19	Female	59	Gallbladder stone with chronic cholecystitis	Chronic cholecystitis	Escherichia coli	Escherichia coli	57390
						Enterobacter quasihormaechei	16003
LB20	Female	51	Gallbladder stone with chronic cholecystitis	Chronic cholecystitis	Negative	Negative	-
LB21	Male	74	Gallbladder stone with chronic cholecystitis	Chronic cholecystitis	Negative	Negative	-
LB23	Male	37	Gallbladder stone with chronic cholecystitis	Chronic cholecystitis	Negative	Negative	-
LB24	Male	71	Cholecystolithiasis	Cholecystolithiasis	Klebsiella pneumoniae	Streptococcus anginosus	10593
						Enterococcus faecium	41808
						Klebsiella pneumoniae	27039
						Streptococcus agalactiae	10905
						Actinomyces oralis	2387
						Campylobacter massiliensis	623
LB25	Female	87	Gallbladder stone with acute cholecystitis	Acute cholecystitis	Negative	Negative	-
LB27	Female	61	Gallbladder stone with chronic cholecystitis	Chronic cholecystitis	Enterobacter cloacae	Enterobacter cloacae	10439
						Leclercia adecarboxylata	84653
SQ01	Female	71	SAP	SAP	Escherichia coli	Aeromonas veronii	3117
						Escherichia coli	53267
						Clostridium perfringens	27817
						Raoultella ornithinolytica	4315
						Enterobacter cloacae	328
SQ02	Female	54	Choledocholithiasis with Acute cholecystitis	Acute cholecystitis	Enterococcus faecium	Enterococcus faecium	64060
SQ03	Male	75	Gallbladder stone with Acute cholecystitis	Acute cholecystitis	Escherichia coli	Streptococcus anginosus	7310
						Escherichia coli	66549
						Fusobacterium hwasookii	8697
						Enterococcus faecalis	3243
						Clostridium perfringens	3191
SQ04	Female	63	Chronic cholecystitis	Chronic cholecystitis	Negative	Negative	-
SQ05	Male	74	Malignant biliary obstruction	Malignant biliary obstruction	Negative	Citrobacter freundii	187
						Klebsiella pneumoniae	657
						Escherichia coli	186
SQ06	Male	36	Chronic cholecystitis	Chronic cholecystitis	Negative	Enterococcus faecium	319
						Klebsiella pneumoniae	212
SQ07	Female	68	Acute cholecystitis	Acute cholecystitis	Escherichia coli	Escherichia coli	116441
SQ08	Male	37	Acute cholecystitis	Acute cholecystitis	Negative	Negative	-
SQ09	Female	57	Chronic cholecystitis	Chronic cholecystitis	Negative	Negative	-
SQ10	Male	59	Acute cholangitis	Acute cholangitis	Aeromonas veronii	Clostridium perfringens	135
					Escherichia coli	Escherichia coli	126289
						Streptococcus anginosus	3809
						Aeromonas veronii	770
SQ11	Male	37	Malignant biliary obstruction	Malignant biliary obstruction	Streptococcus oralis	Negative	-
SQ12	Female	86	Acute cholecystitis	Acute cholecystitis	Enterococcus faecium	Enterococcus faecalis	535
						Enterococcus faecium	118104
SQ13	Female	74	Gallbladder stone with chronic cholecystitis	Chronic cholecystitis	Negative	Negative	-
SQ14	Female	62	Chronic cholecystitis	Chronic cholecystitis	Pluralibacter gergoviae	Pluralibacter gergoviae	113329
SQ15	Female	78	Gallbladder stone with chronic cholecystitis	Chronic cholecystitis	Negative	Staphylococcus saprophyticus	84171
SQ16	Female	26	Cholecystolithiasis	Cholecystolithiasis	Negative	Negative	-
SQ17	Female	87	Acute cholecystitis	Acute cholecystitis	Escherichia coli	Enterococcus faecium	2338
						Escherichia coli	94457
						Raoultella planticola	176
						Klebsiella pneumoniae	1784
						Kalamiella piersonii	372
						Pantoea dispersa	198
SQ18	Female	81	Gallbladder stone with chronic cholecystitis	Chronic cholecystitis	Negative	Streptococcus anginosus	27627
SQ19	Male	79	Cholecystolithiasis	Cholecystolithiasis	Negative	Streptococcus parasanguinis	1628
						Veillonella nakazawae	4395
						Megasphaera micronuciformis	2020
						Streptococcus ilei	1990
						Peptostreptococcus stomatis	126
						Veillonella tobetsuensis	985
						Granulicatella adiacens	655
						Abiotrophia defectiva	639
						Schaalia odontolytica	556
						Veillonella atypica	551
						Streptococcus mitis	301
						Lachnoanaerobaculum gingivalis	258
						Neisseria subflava	222
						Solobacterium moorei	195
						Actinomyces marseillensis	188
						Veillonella rogosae	136
						Streptococcus salivarius	130
SQ20	Female	52	Acute cholecystitis	Acute cholecystitis	Negative	Negative	-
SQ21	Male	61	Chronic cholecystitis	Chronic cholecystitis	Negative	Negative	-
